# Supplementary material for: Highlighting In Vitro the Role of Brain-like Endothelial Cells on the Maturation and Metabolism of Brain Pericytes by SWATH Proteomics
Source: Cells. 2023 Mar 25;12(7):1010. doi: 10.3390/cells12071010 (PMC10093307; doi:10.3390/cells12071010)
Supplement: Supplementary file 1 [file cells-12-01010-s001.zip]

Archive with 3 entries (3 files):
- cells-2279944 - Supplementary Materials fro Proof .pdf
- Table S1 Proteins identified in hBP-solo and hBP-coc.xlsx
- Table S2 SWATH analysis of the 2 independent batchs of hBP-solo and hBP-coc.xlsx
