# Supplementary material for: Highlighting In Vitro the Role of Brain-like Endothelial Cells on the Maturation and Metabolism of Brain Pericytes by SWATH Proteomics
Source: Cells. 2023 Mar 25;12(7):1010. doi: 10.3390/cells12071010 (PMC10093307; doi:10.3390/cells12071010)
Supplement: Supplementary file 1 [file cells-12-01010-s001.zip › Table S2 SWATH analysis of the 2 independent batchs of hBP-solo and hBP-coc.xlsx]

## Sheet: SWATH 1 - hBP-solo
Accession	Name	Group	p-value	-log10(p-value)	Fold Change	Log (Fold Change)
P20962	PTMS	Parathymosin	2.726e-06	5.56447	0.0386698	-1.41263
P02452	CO1A1	Collagen alpha-1(I) chain	1.3328e-09	8.87524	0.0787006	-1.10402
P08123	CO1A2	Collagen alpha-2(I) chain	7.1783e-08	7.14398	0.0946486	-1.02389
P02461	CO3A1	Collagen alpha-1(III) chain	4.3942e-07	6.35712	0.102953	-0.987362
Q01995	TAGL	Transgelin	4.6894e-08	7.32888	0.129474	-0.887817
P14209	CD99	CD99 antigen	6.8093e-06	5.1669	0.163167	-0.787367
P24844	MYL9	Myosin regulatory light polypeptide 9	1.0812e-06	5.96609	0.192536	-0.715487
Q9UKX5	ITA11	Integrin alpha-11	2.1752e-06	5.6625	0.199997	-0.698977
Q9NZU5	LMCD1	LIM and cysteine-rich domains protein 1	0.00083	3.08092	0.213007	-0.671606
P09493	TPM1	Tropomyosin alpha-1 chain	7.0585e-07	6.15129	0.229583	-0.639061
Q9Y617	SERC	Phosphoserine aminotransferase	6.2689e-06	5.20281	0.234602	-0.629668
P24821	TENA	Tenascin	6.8105e-05	4.16682	0.238787	-0.62199
Q05682	CALD1	Caldesmon	2.6186e-06	5.58193	0.242878	-0.614611
P42566	EPS15	Epidermal growth factor receptor substrate 15	0.00026	3.58503	0.244744	-0.611288
Q5EB52	MEST	Mesoderm-specific transcript homolog protein	0.00014	3.85387	0.268695	-0.570741
Q96IZ0	PAWR	PRKC apoptosis WT1 regulator protein	0.00393	2.40561	0.276218	-0.558748
P62328	TYB4	Thymosin beta-4	0.0011	2.95861	0.277403	-0.55689
P15924	DESP	Desmoplakin	1.2936e-05	4.8882	0.280354	-0.552294
P20908	CO5A1	Collagen alpha-1(V) chain	4.1604e-05	4.38086	0.281754	-0.550129
Q71U36	TBA1A	Tubulin alpha-1A chain	1.4998e-06	5.82397	0.288865	-0.539305
O95563	MPC2	Mitochondrial pyruvate carrier 2	0.00612	2.21325	0.310452	-0.508005
P08243	ASNS	Asparagine synthetase [glutamine-hydrolyzing]	6.0891e-06	5.21545	0.311043	-0.50718
P13611	CSPG2	Versican core protein	3.4572e-05	4.46128	0.337022	-0.472342
O15460	P4HA2	Prolyl 4-hydroxylase subunit alpha-2	5.9222e-08	7.22752	0.342424	-0.465436
Q8WX93	PALLD	Palladin	8.6918e-06	5.06089	0.346757	-0.459974
P35555	FBN1	Fibrillin-1	2.5114e-06	5.60008	0.348152	-0.458231
P02751	FINC	Fibronectin	1.8978e-07	6.72175	0.348693	-0.457557
P78330	SERB	Phosphoserine phosphatase	3.4394e-06	5.46352	0.351521	-0.454048
Q9H1E3	NUCKS	Nuclear ubiquitous casein and cyclin-dependent kinase substrate 1	1.3588e-05	4.86684	0.355431	-0.449245
P05997	CO5A2	Collagen alpha-2(V) chain	5.4916e-05	4.2603	0.370705	-0.430971
O60701	UGDH	UDP-glucose 6-dehydrogenase	2.0527e-07	6.68767	0.372418	-0.42897
Q14195	DPYL3	Dihydropyrimidinase-related protein 3	2.3039e-05	4.63754	0.374727	-0.426285
P04259	K2C6B	Keratin, type II cytoskeletal 6B	0.00043	3.36653	0.376301	-0.424465
Q16555	DPYL2	Dihydropyrimidinase-related protein 2	1.832e-06	5.73707	0.388664	-0.410426
Q15147	PLCB4	1-phosphatidylinositol 4,5-bisphosphate phosphodiesterase beta-4	0.00265	2.57675	0.389281	-0.409736
Q96JY6	PDLI2	PDZ and LIM domain protein 2	2.0081e-05	4.69721	0.395785	-0.402541
Q9UGI8	TES	Testin	0.00031	3.50864	0.399188	-0.398823
O43175	SERA	D-3-phosphoglycerate dehydrogenase	1.1956e-06	5.92241	0.401337	-0.396491
P31949	S10AB	Protein S100-A11	3.9296e-06	5.40565	0.401449	-0.396369
Q14192	FHL2	Four and a half LIM domains protein 2	0.00064	3.19382	0.403921	-0.393704
P14174	MIF	Macrophage migration inhibitory factor	0.00236	2.62709	0.406624	-0.390807
Q99584	S10AD	Protein S100-A13	2.6956e-05	4.56934	0.411443	-0.38569
P32455	GBP1	Guanylate-binding protein 1	0.00196	2.70774	0.418481	-0.378325
P00533	EGFR	Epidermal growth factor receptor	0.00014	3.85387	0.418652	-0.378147
P54687	BCAT1	Branched-chain-amino-acid aminotransferase, cytosolic	0.00019	3.72125	0.420932	-0.375788
Q13642	FHL1	Four and a half LIM domains protein 1	6.0165e-05	4.22066	0.421551	-0.37515
Q9H0C8	ILKAP	Integrin-linked kinase-associated serine/threonine phosphatase 2C	0.0006	3.22185	0.42638	-0.370203
Q07954	LRP1	Prolow-density lipoprotein receptor-related protein 1	1.0432e-05	4.98163	0.435004	-0.361506
P40123	CAP2	Adenylyl cyclase-associated protein 2	4.9606e-07	6.30447	0.435069	-0.361442
P98095	FBLN2	Fibulin-2	0.00061	3.21467	0.439274	-0.357264
P18206	VINC	Vinculin	5.9786e-07	6.2234	0.43973	-0.356814
O95336	6PGL	6-phosphogluconolactonase	0.00025	3.60206	0.44118	-0.355385
P62861	RS30	40S ribosomal protein S30	0.00028	3.55284	0.444458	-0.352169
Q9UFW8	CGBP1	CGG triplet repeat-binding protein 1	0.0037	2.4318	0.444674	-0.351958
Q15582	BGH3	Transforming growth factor-beta-induced protein ig-h3	3.7607e-05	4.42473	0.447406	-0.349299
P42224	STAT1	Signal transducer and activator of transcription 1-alpha/beta	0.00046	3.33724	0.449501	-0.34727
P00338	LDHA	L-lactate dehydrogenase A chain	1.1195e-05	4.95098	0.451545	-0.345299
Q9UBG0	MRC2	C-type mannose receptor 2	0.0016	2.79588	0.452281	-0.344592
Q3SY69	AL1L2	Mitochondrial 10-formyltetrahydrofolate dehydrogenase	0.00046	3.33724	0.454691	-0.342284
Q14847	LASP1	LIM and SH3 domain protein 1	1.8492e-05	4.73302	0.45577	-0.341254
P34741	SDC2	Syndecan-2	0.00113	2.94692	0.45783	-0.339296
Q9H910	JUPI2	Jupiter microtubule associated homolog 2	0.00098	3.00877	0.4586	-0.338566
P37802	TAGL2	Transgelin-2	5.6596e-08	7.24721	0.460714	-0.336569
Q9UEY8	ADDG	Gamma-adducin	0.00396	2.4023	0.462415	-0.334968
P21333	FLNA	Filamin-A	1.8204e-07	6.73983	0.465335	-0.332234
Q92747	ARC1A	Actin-related protein 2/3 complex subunit 1A	0.00922	2.03527	0.46653	-0.331121
P69905	HBA	Hemoglobin subunit alpha	1.2339e-07	6.90872	0.467287	-0.330416
Q15843	NEDD8	NEDD8	4.2561e-05	4.37099	0.468652	-0.329149
O00151	PDLI1	PDZ and LIM domain protein 1	4.9394e-05	4.30633	0.474175	-0.324061
P35579	MYH9	Myosin-9	2.2204e-08	7.65357	0.477363	-0.321151
Q9NR12	PDLI7	PDZ and LIM domain protein 7	1.4721e-05	4.83206	0.481868	-0.317072
P46937	YAP1	Transcriptional coactivator YAP1	0.00065	3.18709	0.48299	-0.316062
P78504	JAG1	Protein jagged-1	2.6739e-05	4.57285	0.484365	-0.314827
Q59GN2	R39L5	Putative 60S ribosomal protein L39-like 5	2.041e-05	4.69016	0.48969	-0.310079
Q9H299	SH3L3	SH3 domain-binding glutamic acid-rich-like protein 3	5.2632e-06	5.27875	0.49352	-0.306696
P09936	UCHL1	Ubiquitin carboxyl-terminal hydrolase isozyme L1	1.0687e-06	5.97114	0.495227	-0.305195
P45877	PPIC	Peptidyl-prolyl cis-trans isomerase C	0.00075	3.12494	0.497162	-0.303502
P60660	MYL6	Myosin light polypeptide 6	5.7356e-08	7.24142	0.499621	-0.301359
P06396	GELS	Gelsolin	0.00168	2.77469	0.502652	-0.298733
Q8IWE2	NXP20	Protein NOXP20	0.0055	2.25964	0.503976	-0.29759
P61960	UFM1	Ubiquitin-fold modifier 1	0.00688	2.16241	0.506239	-0.295644
Q13630	FCL	GDP-L-fucose synthase	0.00145	2.83863	0.508755	-0.293492
Q96AC1	FERM2	Fermitin family homolog 2	6.3152e-06	5.19961	0.508967	-0.29331
P05783	K1C18	Keratin, type I cytoskeletal 18	4.4898e-05	4.34777	0.509515	-0.292843
P82979	SARNP	SAP domain-containing ribonucleoprotein	0.00316	2.50031	0.511148	-0.291453
P09038	FGF2	Fibroblast growth factor 2	7.7803e-06	5.109	0.511445	-0.291201
P41250	GARS	Glycine--tRNA ligase	3.1967e-05	4.4953	0.513348	-0.289589
P55290	CAD13	Cadherin-13	1.9055e-05	4.71999	0.515558	-0.287723
P09486	SPRC	SPARC	9.1462e-06	5.03876	0.519557	-0.284367
P13674	P4HA1	Prolyl 4-hydroxylase subunit alpha-1	5.4783e-06	5.26135	0.520846	-0.283291
Q16658	FSCN1	Fascin	4.3856e-05	4.35797	0.52359	-0.281009
P36871	PGM1	Phosphoglucomutase-1	0.00026	3.58503	0.525762	-0.27921
P07951	TPM2	Tropomyosin beta chain	0.00129	2.88941	0.525809	-0.279172
O00499	BIN1	Myc box-dependent-interacting protein 1	0.0013	2.88606	0.527298	-0.277944
P61088	UBE2N	Ubiquitin-conjugating enzyme E2 N	1.802e-07	6.74425	0.527477	-0.277796
P50897	PPT1	Palmitoyl-protein thioesterase 1	7.7211e-06	5.11232	0.52892	-0.27661
Q99439	CNN2	Calponin-2	5.6007e-05	4.25176	0.531393	-0.274584
P08579	RU2B	U2 small nuclear ribonucleoprotein B''	7.5634e-05	4.12128	0.533888	-0.27255
O00193	SMAP	Small acidic protein	0.00056	3.25181	0.53417	-0.272321
P13797	PLST	Plastin-3	9.0759e-08	7.04211	0.534978	-0.271664
P06756	ITAV	Integrin alpha-V	0.00011	3.95861	0.537413	-0.269692
P00558	PGK1	Phosphoglycerate kinase 1	2.2544e-06	5.64697	0.543131	-0.265096
P14618	KPYM	Pyruvate kinase PKM	1.6003e-07	6.7958	0.549213	-0.260259
P18669	PGAM1	Phosphoglycerate mutase 1	2.3096e-07	6.63646	0.550552	-0.259201
P49589	SYCC	Cysteine--tRNA ligase, cytoplasmic	0.00047	3.3279	0.551801	-0.258217
Q13308	PTK7	Inactive tyrosine-protein kinase 7	0.00015	3.82391	0.552564	-0.257617
Q9Y224	RTRAF	RNA transcription, translation and transport factor protein	6.9927e-05	4.15536	0.553235	-0.257091
P04083	ANXA1	Annexin A1	3.1072e-06	5.50763	0.553459	-0.256914
O95394	AGM1	Phosphoacetylglucosamine mutase	0.0037	2.4318	0.555242	-0.255518

## Sheet: SWATH 2 - hBP-solo
Accession	Name	Group	p-value	-log10(p-value)	Fold Change	Log (Fold Change)
P02452	CO1A1	Collagen alpha-1(I) chain	5.0637e-06	5.29553	0.0666954	-1.1759
P02461	CO3A1	Collagen alpha-1(III) chain	3.6185e-10	9.44147	0.0671452	-1.17299
O60925	PFD1	Prefoldin subunit 1	4.3628e-06	5.36023	0.0821496	-1.08539
P08123	CO1A2	Collagen alpha-2(I) chain	1.3178e-12	11.8802	0.0992438	-1.0033
O00244	ATOX1	Copper transport protein ATOX1	1.7604e-06	5.75439	0.100752	-0.996746
Q14123	PDE1C	Calcium/calmodulin-dependent 3',5'-cyclic nucleotide phosphodiesterase 1C	3.8462e-06	5.41497	0.105215	-0.977923
Q01995	TAGL	Transgelin	2.4774e-09	8.606	0.10778	-0.967463
Q9UKX5	ITA11	Integrin alpha-11	2.8922e-10	9.53877	0.157737	-0.802067
P24844	MYL9	Myosin regulatory light polypeptide 9	1.4136e-12	11.8497	0.183141	-0.737214
Q9BQ70	TCF25	Transcription factor 25	0.00169	2.77211	0.214131	-0.66932
P42566	EPS15	Epidermal growth factor receptor substrate 15	3.0625e-08	7.51392	0.21569	-0.666169
Q9Y617	SERC	Phosphoserine aminotransferase	2.1155e-08	7.67459	0.239684	-0.620361
P63279	UBC9	SUMO-conjugating enzyme UBC9	1.1311e-05	4.9465	0.240135	-0.619544
P09493	TPM1	Tropomyosin alpha-1 chain	2.0109e-10	9.69661	0.240899	-0.618165
Q05682	CALD1	Caldesmon	1.0227e-08	7.99025	0.242488	-0.61531
P78330	SERB	Phosphoserine phosphatase	1.9912e-07	6.70089	0.244899	-0.611013
P20962	PTMS	Parathymosin	8.1032e-06	5.09134	0.260883	-0.583553
P15924	DESP	Desmoplakin	1.6206e-06	5.79032	0.269997	-0.56864
P20908	CO5A1	Collagen alpha-1(V) chain	2.7573e-07	6.55952	0.272734	-0.56426
P62328	TYB4	Thymosin beta-4	5.6913e-05	4.24479	0.279587	-0.553484
P14174	MIF	Macrophage migration inhibitory factor	1.0186e-06	5.992	0.280525	-0.552029
Q96JY6	PDLI2	PDZ and LIM domain protein 2	9.8077e-06	5.00843	0.293459	-0.532452
Q99584	S10AD	Protein S100-A13	5.3442e-06	5.27212	0.315822	-0.500558
P05997	CO5A2	Collagen alpha-2(V) chain	0.00011	3.95861	0.317648	-0.498053
P08243	ASNS	Asparagine synthetase [glutamine-hydrolyzing]	2.2986e-09	8.63854	0.32627	-0.486423
Q71U36	TBA1A	Tubulin alpha-1A chain	1.572e-05	4.80355	0.334844	-0.475158
P34741	SDC2	Syndecan-2	2.3858e-05	4.62237	0.336501	-0.473014
P24821	TENA	Tenascin	0.00025	3.60206	0.34077	-0.467538
P01137	TGFB1	Transforming growth factor beta-1 proprotein	0.00037	3.4318	0.342814	-0.464942
P02751	FINC	Fibronectin	2.7104e-12	11.567	0.344067	-0.463357
Q14195	DPYL3	Dihydropyrimidinase-related protein 3	8.5992e-07	6.06554	0.345926	-0.461017
O94851	MICA2	[F-actin]-monooxygenase MICAL2	0.00856	2.06753	0.346783	-0.459942
Q15147	PLCB4	1-phosphatidylinositol 4,5-bisphosphate phosphodiesterase beta-4	0.00052	3.284	0.350247	-0.455625
Q5EB52	MEST	Mesoderm-specific transcript homolog protein	8.3019e-05	4.08082	0.360088	-0.443591
O15460	P4HA2	Prolyl 4-hydroxylase subunit alpha-2	2.9466e-09	8.53068	0.360184	-0.443475
Q16555	DPYL2	Dihydropyrimidinase-related protein 2	2.1489e-08	7.66778	0.361754	-0.441586
P35555	FBN1	Fibrillin-1	9.0111e-09	8.04522	0.362211	-0.441039
Q96IZ0	PAWR	PRKC apoptosis WT1 regulator protein	0.00157	2.8041	0.364805	-0.437939
P31949	S10AB	Protein S100-A11	1.303e-09	8.88506	0.368461	-0.433608
Q8WX93	PALLD	Palladin	1.0207e-05	4.9911	0.369406	-0.432496
P00533	EGFR	Epidermal growth factor receptor	4.0092e-08	7.39694	0.376617	-0.4241
Q9H1E3	NUCKS	Nuclear ubiquitous casein and cyclin-dependent kinase substrate 1	4.0859e-08	7.38871	0.377496	-0.423087
Q9H910	JUPI2	Jupiter microtubule associated homolog 2	4.5311e-08	7.3438	0.380488	-0.419659
Q14192	FHL2	Four and a half LIM domains protein 2	9.0566e-07	6.04303	0.38738	-0.411862
Q07954	LRP1	Prolow-density lipoprotein receptor-related protein 1	3.5878e-09	8.44517	0.3887	-0.410385
Q9H299	SH3L3	SH3 domain-binding glutamic acid-rich-like protein 3	2.5722e-07	6.5897	0.390183	-0.408732
Q96FQ6	S10AG	Protein S100-A16	0.00053	3.27572	0.402496	-0.395239
P37802	TAGL2	Transgelin-2	1.6316e-09	8.78739	0.403023	-0.39467
P62861	RS30	40S ribosomal protein S30	5.4906e-07	6.26038	0.404258	-0.393342
P18206	VINC	Vinculin	1.4557e-10	9.83693	0.404687	-0.392881
O43175	SERA	D-3-phosphoglycerate dehydrogenase	2.3445e-09	8.62995	0.406026	-0.391447
O60701	UGDH	UDP-glucose 6-dehydrogenase	1.1755e-08	7.92978	0.410848	-0.386319
P42224	STAT1	Signal transducer and activator of transcription 1-alpha/beta	4.3259e-08	7.36392	0.41183	-0.385282
P40123	CAP2	Adenylyl cyclase-associated protein 2	2.3814e-05	4.62317	0.413088	-0.383957
P13611	CSPG2	Versican core protein	1.7167e-05	4.76531	0.413616	-0.383402
P00338	LDHA	L-lactate dehydrogenase A chain	6.844e-11	10.1647	0.415651	-0.381272
O95336	6PGL	6-phosphogluconolactonase	2.5828e-06	5.58791	0.416615	-0.380265
Q8WWX9	SELM	Selenoprotein M	0.0022	2.65758	0.417489	-0.379355
P61088	UBE2N	Ubiquitin-conjugating enzyme E2 N	0.00011	3.95861	0.420005	-0.376745
Q9UGI8	TES	Testin	6.1792e-07	6.20907	0.424551	-0.37207
Q59GN2	R39L5	Putative 60S ribosomal protein L39-like 5	2.2699e-06	5.64399	0.429057	-0.367485
O00193	SMAP	Small acidic protein	0.00185	2.73283	0.43613	-0.360384
P13995	MTDC	Bifunctional methylenetetrahydrofolate dehydrogenase/cyclohydrolase, mitochondrial	0.00981	2.00833	0.440676	-0.35588
Q8IUE6	H2A2B	Histone H2A type 2-B	0.00063	3.20066	0.441197	-0.355368
Q3SY69	AL1L2	Mitochondrial 10-formyltetrahydrofolate dehydrogenase	6.3902e-05	4.19449	0.442382	-0.354202
P21333	FLNA	Filamin-A	2.7083e-10	9.5673	0.442571	-0.354018
P69905	HBA	Hemoglobin subunit alpha	2.8157e-09	8.55041	0.448603	-0.348138
Q13642	FHL1	Four and a half LIM domains protein 1	0.00041	3.38722	0.456269	-0.340779
P78559	MAP1A	Microtubule-associated protein 1A	0.00049	3.3098	0.456661	-0.340406
Q8WZA9	IRGQ	Immunity-related GTPase family Q protein	0.00085	3.07058	0.464576	-0.332943
Q9H444	CHM4B	Charged multivesicular body protein 4b	2.435e-06	5.6135	0.468003	-0.329752
Q15582	BGH3	Transforming growth factor-beta-induced protein ig-h3	4.8463e-06	5.31459	0.471	-0.326979
O75347	TBCA	Tubulin-specific chaperone A	6.0984e-07	6.21478	0.480427	-0.318372
P60660	MYL6	Myosin light polypeptide 6	1.5693e-08	7.80429	0.481949	-0.316999
Q14847	LASP1	LIM and SH3 domain protein 1	9.4705e-09	8.02363	0.484418	-0.31478
P23381	SYWC	Tryptophan--tRNA ligase, cytoplasmic	8.9719e-08	7.04712	0.487033	-0.312442
Q9NR12	PDLI7	PDZ and LIM domain protein 7	2.0677e-07	6.68451	0.487134	-0.312352
P35579	MYH9	Myosin-9	2.2952e-11	10.6392	0.487356	-0.312153
P50897	PPT1	Palmitoyl-protein thioesterase 1	1.448e-07	6.83923	0.487983	-0.311596
Q99439	CNN2	Calponin-2	5.3337e-05	4.27297	0.488157	-0.311441
Q16658	FSCN1	Fascin	8.6718e-07	6.06189	0.488246	-0.311361
P78504	JAG1	Protein jagged-1	1.1133e-07	6.95339	0.492412	-0.307671
Q8IWE2	NXP20	Protein NOXP20	8.8929e-05	4.05096	0.496324	-0.304235
P45877	PPIC	Peptidyl-prolyl cis-trans isomerase C	7.8988e-06	5.10244	0.499258	-0.301675
P54687	BCAT1	Branched-chain-amino-acid aminotransferase, cytosolic	0.00043	3.36653	0.499764	-0.301235
P13674	P4HA1	Prolyl 4-hydroxylase subunit alpha-1	2.5901e-08	7.58668	0.504132	-0.297456
Q9Y224	RTRAF	RNA transcription, translation and transport factor protein	2.4348e-06	5.61354	0.504895	-0.296799
Q15691	MARE1	Microtubule-associated protein RP/EB family member 1	2.9041e-05	4.53699	0.511916	-0.290801
P05783	K1C18	Keratin, type I cytoskeletal 18	1.1694e-06	5.93204	0.512003	-0.290728
Q96AB3	ISOC2	Isochorismatase domain-containing protein 2	0.0001	4	0.513025	-0.289861
Q14332	FZD2	Frizzled-2	9.7607e-06	5.01052	0.517955	-0.285708
P09486	SPRC	SPARC	6.436e-06	5.19138	0.518143	-0.28555
P09936	UCHL1	Ubiquitin carboxyl-terminal hydrolase isozyme L1	2.1463e-06	5.66831	0.518873	-0.284939
Q9Y6C2	EMIL1	EMILIN-1	1.1091e-05	4.95503	0.52057	-0.283521
O00469	PLOD2	Procollagen-lysine,2-oxoglutarate 5-dioxygenase 2	7.0388e-11	10.1525	0.521491	-0.282753
P13797	PLST	Plastin-3	9.3836e-08	7.02763	0.521881	-0.282429
P04083	ANXA1	Annexin A1	3.9461e-11	10.4038	0.525832	-0.279153
P19022	CADH2	Cadherin-2	0.00387	2.41229	0.527255	-0.277979
P55290	CAD13	Cadherin-13	1.5603e-07	6.80679	0.527589	-0.277704
P82979	SARNP	SAP domain-containing ribonucleoprotein	2.1008e-06	5.67762	0.529973	-0.275746
P22570	ADRO	NADPH:adrenodoxin oxidoreductase, mitochondrial	1.364e-05	4.86519	0.5321	-0.274006
Q16822	PCKGM	Phosphoenolpyruvate carboxykinase [GTP], mitochondrial	1.8138e-06	5.74141	0.534673	-0.271912
O00151	PDLI1	PDZ and LIM domain protein 1	1.1949e-07	6.92267	0.535234	-0.271456
Q9UJU6	DBNL	Drebrin-like protein	5.1812e-08	7.28557	0.536305	-0.270588
P41250	GARS	Glycine--tRNA ligase	2.3001e-07	6.63825	0.536705	-0.270265
Q8WUF5	IASPP	RelA-associated inhibitor	4.5087e-06	5.34595	0.541739	-0.26621
P31946	1433B	14-3-3 protein beta/alpha	1.2411e-07	6.90619	0.54277	-0.265384
P18669	PGAM1	Phosphoglycerate mutase 1	2.639e-07	6.57856	0.543344	-0.264925
P46937	YAP1	Transcriptional coactivator YAP1	0.00013	3.88606	0.546473	-0.262431
P19105	ML12A	Myosin regulatory light chain 12A	1.2375e-08	7.90745	0.552283	-0.257839
P07996	TSP1	Thrombospondin-1	2.4594e-09	8.60917	0.554345	-0.25622
P32455	GBP1	Guanylate-binding protein 1	3.433e-05	4.46433	0.554424	-0.256158
P00558	PGK1	Phosphoglycerate kinase 1	2.5827e-09	8.58793	0.554681	-0.255957

## Sheet: SWATH 1 - hBP-coc
Accession	Name	Group	p-value	-log10(p-value)	Fold Change	Log (Fold Change)
P21980	TGM2	Protein-glutamine gamma-glutamyltransferase 2	1.1718e-07	6.93115	7.72324	0.8878
Q13201	MMRN1	Multimerin-1	2.4618e-06	5.60875	6.43725	0.8087
P05362	ICAM1	Intercellular adhesion molecule 1	4.7044e-07	6.3275	6.36998	0.804138
O75608	LYPA1	Acyl-protein thioesterase 1	0.00067	3.17393	4.86152	0.686772
Q15800	MSMO1	Methylsterol monooxygenase 1	8.7303e-05	4.05897	4.77877	0.679316
P52566	GDIR2	Rho GDP-dissociation inhibitor 2	0.00013	3.88606	4.57636	0.66052
Q8WTV0	SCRB1	Scavenger receptor class B member 1	0.00469	2.32883	4.52485	0.655604
P00750	TPA	Tissue-type plasminogen activator	0.00018	3.74473	4.48789	0.652042
O00767	SCD	Stearoyl-CoA desaturase	9.8368e-05	4.00715	4.31286	0.634765
O00622	CCN1	CCN family member 1	2.2658e-06	5.64478	3.99657	0.601687
Q86UY8	NT5D3	5'-nucleotidase domain-containing protein 3	2.4143e-05	4.61721	3.94352	0.595885
P35625	TIMP3	Metalloproteinase inhibitor 3	0.00033	3.48149	3.86497	0.587146
Q969Z0	FAKD4	FAST kinase domain-containing protein 4	0.00078	3.10791	3.86192	0.586803
P36269	GGT5	Glutathione hydrolase 5 proenzyme	3.5356e-06	5.45154	3.79954	0.579731
P01130	LDLR	Low-density lipoprotein receptor	4.2056e-05	4.37617	3.74922	0.573941
P08572	CO4A2	Collagen alpha-2(IV) chain	5.2546e-07	6.27946	3.62845	0.559722
O75600	KBL	2-amino-3-ketobutyrate coenzyme A ligase, mitochondrial	5.2154e-05	4.28271	3.51229	0.545591
Q17RY6	LY6K	Lymphocyte antigen 6K	0.00058	3.23657	3.50459	0.544638
O95864	FADS2	Acyl-CoA 6-desaturase	1.5126e-05	4.82028	3.49635	0.543615
Q13451	FKBP5	Peptidyl-prolyl cis-trans isomerase FKBP5	2.5814e-06	5.58814	3.28453	0.516474
Q9UDW1	QCR9	Cytochrome b-c1 complex subunit 9	0.00564	2.24872	3.2626	0.513564
O94919	ENDD1	Endonuclease domain-containing 1 protein	2.5321e-05	4.59652	3.24444	0.51114
Q9UBM7	DHCR7	7-dehydrocholesterol reductase	1.1579e-07	6.93633	3.14411	0.497498
Q9Y276	BCS1	Mitochondrial chaperone BCS1	0.00016	3.79588	3.05611	0.485168
Q01628	IFM3	Interferon-induced transmembrane protein 3	0.0001	4	2.93672	0.467863
Q7Z7K6	CENPV	Centromere protein V	0.00021	3.67778	2.87982	0.459366
Q709F0	ACD11	Acyl-CoA dehydrogenase family member 11	0.00011	3.95861	2.85553	0.455687
Q8IWA0	WDR75	WD repeat-containing protein 75	0.00101	2.99568	2.80133	0.447365
Q8N2U0	TM256	Transmembrane protein 256	0.00477	2.32148	2.79078	0.445726
P11169	GTR3	Solute carrier family 2, facilitated glucose transporter member 3	0.0023	2.63827	2.79049	0.44568
O43159	RRP8	Ribosomal RNA-processing protein 8	0.00043	3.36653	2.78269	0.444465
P02792	FRIL	Ferritin light chain	3.1533e-05	4.50123	2.74175	0.438028
Q9NQH7	XPP3	Xaa-Pro aminopeptidase 3	0.00559	2.25259	2.71986	0.434547
O94875	SRBS2	Sorbin and SH3 domain-containing protein 2	4.2144e-06	5.37526	2.70923	0.432845
P49327	FAS	Fatty acid synthase	9.9129e-08	7.0038	2.6784	0.427875
Q8N4Q1	MIA40	Mitochondrial intermembrane space import and assembly protein 40	0.00112	2.95078	2.66775	0.426145
P30519	HMOX2	Heme oxygenase 2	3.7056e-06	5.43114	2.62045	0.418375
Q8IWT6	LRC8A	Volume-regulated anion channel subunit LRRC8A	0.00565	2.24795	2.59457	0.414066
Q12931	TRAP1	Heat shock protein 75 kDa, mitochondrial	1.8881e-08	7.72398	2.56638	0.409321
Q15738	NSDHL	Sterol-4-alpha-carboxylate 3-dehydrogenase, decarboxylating	0.00028	3.55284	2.52724	0.402646
O75521	ECI2	Enoyl-CoA delta isomerase 2	0.00033	3.48149	2.51893	0.401216
Q9UJZ1	STML2	Stomatin-like protein 2, mitochondrial	0.0005	3.30103	2.50709	0.399169
P30405	PPIF	Peptidyl-prolyl cis-trans isomerase F, mitochondrial	0.00672	2.17263	2.49673	0.397372
O75880	SCO1	Protein SCO1 homolog, mitochondrial	0.00336	2.47366	2.4949	0.397054
O14746	TERT	Telomerase reverse transcriptase	1.2034e-05	4.91959	2.48089	0.394608
Q9Y3E5	PTH2	Peptidyl-tRNA hydrolase 2, mitochondrial	0.00156	2.80688	2.46928	0.392571
P05121	PAI1	Plasminogen activator inhibitor 1	3.2052e-08	7.49414	2.46292	0.391449
Q9Y3A6	TMED5	Transmembrane emp24 domain-containing protein 5	0.0004	3.39794	2.46135	0.391173
P21589	5NTD	5'-nucleotidase	4.0536e-08	7.39216	2.46133	0.39117
Q9NZ45	CISD1	CDGSH iron-sulfur domain-containing protein 1	1.6102e-06	5.79312	2.44606	0.388468
P11387	TOP1	DNA topoisomerase 1	1.0128e-07	6.99448	2.43077	0.385743
Q9Y619	ORNT1	Mitochondrial ornithine transporter 1	1.5513e-05	4.8093	2.41906	0.383646
Q02218	ODO1	2-oxoglutarate dehydrogenase, mitochondrial	8.1077e-06	5.0911	2.41742	0.383352
P08962	CD63	CD63 antigen	1.2124e-06	5.91635	2.41722	0.383316
P10301	RRAS	Ras-related protein R-Ras	0.00014	3.85387	2.36969	0.374692
P37268	FDFT	Squalene synthase	0.00271	2.56703	2.35228	0.37149
P56937	DHB7	3-keto-steroid reductase/17-beta-hydroxysteroid dehydrogenase 7	0.00385	2.41454	2.34174	0.369539
P15151	PVR	Poliovirus receptor	7.8036e-06	5.1077	2.33135	0.367607
P14543	NID1	Nidogen-1	0.00014	3.85387	2.33057	0.367462
Q9NX58	LYAR	Cell growth-regulating nucleolar protein	0.00022	3.65758	2.32641	0.366687
Q9UNX4	WDR3	WD repeat-containing protein 3	4.8457e-05	4.31464	2.32555	0.366525
O00560	SDCB1	Syntenin-1	0.00752	2.12378	2.30057	0.361835
Q92947	GCDH	Glutaryl-CoA dehydrogenase, mitochondrial	0.00667	2.17587	2.29448	0.360684
Q9Y697	NFS1	Cysteine desulfurase, mitochondrial	0.00015	3.82391	2.29344	0.360487
O75616	ERAL1	GTPase Era, mitochondrial	0.0001	4	2.274	0.35679
Q9BUB7	TMM70	Transmembrane protein 70, mitochondrial	0.00472	2.32606	2.27326	0.356649
Q15125	EBP	3-beta-hydroxysteroid-Delta(8),Delta(7)-isomerase	4.861e-06	5.31327	2.26417	0.354909
Q9HCU5	PREB	Prolactin regulatory element-binding protein	0.00111	2.95468	2.24955	0.352096
P42785	PCP	Lysosomal Pro-X carboxypeptidase	1.5351e-05	4.81386	2.24479	0.351176
P61604	CH10	10 kDa heat shock protein, mitochondrial	9.9051e-08	7.00414	2.24119	0.350478
Q14534	ERG1	Squalene monooxygenase	0.0002	3.69897	2.23592	0.349457
P60602	ROMO1	Reactive oxygen species modulator 1	3.5307e-05	4.45214	2.22661	0.347645
Q6PI48	SYDM	Aspartate--tRNA ligase, mitochondrial	0.00104	2.98297	2.22474	0.347279
Q9Y5K5	UCHL5	Ubiquitin carboxyl-terminal hydrolase isozyme L5	0.00042	3.37675	2.22061	0.346473
P13473	LAMP2	Lysosome-associated membrane glycoprotein 2	7.7384e-05	4.11135	2.21295	0.344972
Q07021	C1QBP	Complement component 1 Q subcomponent-binding protein, mitochondrial	9.0065e-05	4.04544	2.20442	0.343294
P05165	PCCA	Propionyl-CoA carboxylase alpha chain, mitochondrial	0.00694	2.15864	2.1886	0.340167
Q53EZ4	CEP55	Centrosomal protein of 55 kDa	0.00369	2.43297	2.15602	0.333654
Q9BQ39	DDX50	ATP-dependent RNA helicase DDX50	8.2789e-05	4.08203	2.15258	0.33296
P23368	MAOM	NAD-dependent malic enzyme, mitochondrial	3.4188e-05	4.46613	2.14152	0.330723
P29279	CCN2	CCN family member 2	0.00265	2.57675	2.13674	0.329751
P00367	DHE3	Glutamate dehydrogenase 1, mitochondrial	4.7117e-06	5.32682	2.13223	0.328833
P10515	ODP2	Dihydrolipoyllysine-residue acetyltransferase component of pyruvate dehydrogenase complex, mitochondrial	2.831e-05	4.54806	2.12738	0.327844
Q9H583	HEAT1	HEAT repeat-containing protein 1	1.032e-05	4.98632	2.12671	0.327709
Q8IWA4	MFN1	Mitofusin-1	0.00434	2.36251	2.12392	0.327137
Q9NYP7	ELOV5	Elongation of very long chain fatty acids protein 5	0.00238	2.62342	2.12387	0.327127
Q96G21	IMP4	U3 small nucleolar ribonucleoprotein protein IMP4	2.1832e-05	4.66091	2.12044	0.326426
Q9NSE4	SYIM	Isoleucine--tRNA ligase, mitochondrial	2.6038e-05	4.58439	2.11514	0.32534
Q9Y6M1	IF2B2	Insulin-like growth factor 2 mRNA-binding protein 2	2.8506e-05	4.54506	2.11447	0.325201
Q9Y3A4	RRP7A	Ribosomal RNA-processing protein 7 homolog A	0.00034	3.46852	2.10603	0.323465
P08574	CY1	Cytochrome c1, heme protein, mitochondrial	0.0001	4	2.09984	0.322185
Q15070	OXA1L	Mitochondrial inner membrane protein OXA1L	0.0027	2.56864	2.09675	0.321546
P53634	CATC	Dipeptidyl peptidase 1	0.00023	3.63827	2.09406	0.320988
Q6ZRP7	QSOX2	Sulfhydryl oxidase 2	0.00056	3.25181	2.0926	0.320687
P02794	FRIH	Ferritin heavy chain	0.00025	3.60206	2.06911	0.315784
Q9BV79	MECR	Enoyl-[acyl-carrier-protein] reductase, mitochondrial	0.00023	3.63827	2.05538	0.312893
Q9BU61	NDUF3	NADH dehydrogenase [ubiquinone] 1 alpha subcomplex assembly factor 3	0.00098	3.00877	2.05364	0.312525
Q13595	TRA2A	Transformer-2 protein homolog alpha	4.023e-05	4.39545	2.0239	0.306189
Q969X6	UTP4	U3 small nucleolar RNA-associated protein 4 homolog	0.00076	3.11919	2.02124	0.305619
Q9P035	HACD3	Very-long-chain (3R)-3-hydroxyacyl-CoA dehydratase 3	0.00103	2.98716	2.01967	0.30528
P17096	HMGA1	High mobility group protein HMG-I/HMG-Y	3.623e-05	4.44093	2.0187	0.305073
P00167	CYB5	Cytochrome b5	3.9092e-06	5.40791	2.00713	0.302576
O43837	IDH3B	Isocitrate dehydrogenase [NAD] subunit beta, mitochondrial	0.00098	3.00877	2.00093	0.301231
Q14676	MDC1	Mediator of DNA damage checkpoint protein 1	0.001	3	2.0004	0.301118
Q9NQZ2	SAS10	Something about silencing protein 10	0.002	2.69897	1.9988	0.300769
P10809	CH60	60 kDa heat shock protein, mitochondrial	5.6855e-07	6.24523	1.99648	0.300266
Q9NR30	DDX21	Nucleolar RNA helicase 2	0.00012	3.92082	1.9939	0.299703
Q15061	WDR43	WD repeat-containing protein 43	5.8667e-05	4.23161	1.99207	0.299304
P13612	ITA4	Integrin alpha-4	0.00269	2.57025	1.98907	0.298651
Q9Y399	RT02	28S ribosomal protein S2, mitochondrial	0.00305	2.5157	1.98805	0.298427
O15160	RPAC1	DNA-directed RNA polymerases I and III subunit RPAC1	0.00424	2.37263	1.98535	0.297838
Q9H2U2	IPYR2	Inorganic pyrophosphatase 2, mitochondrial	0.00018	3.74473	1.98474	0.297704
Q13740	CD166	CD166 antigen	5.854e-06	5.23255	1.98108	0.296902
O95573	ACSL3	Long-chain-fatty-acid--CoA ligase 3	3.1647e-06	5.49967	1.9809	0.296862
Q96SB4	SRPK1	SRSF protein kinase 1	0.00977	2.01011	1.97986	0.296634
Q96C36	P5CR2	Pyrroline-5-carboxylate reductase 2	7.3228e-06	5.13532	1.97767	0.296153
Q12929	EPS8	Epidermal growth factor receptor kinase substrate 8	7.4812e-05	4.12603	1.97363	0.295265
Q8TED0	UTP15	U3 small nucleolar RNA-associated protein 15 homolog	0.00104	2.98297	1.96338	0.293003
Q96GD4	AURKB	Aurora kinase B	0.00193	2.71444	1.96267	0.292847
P18031	PTN1	Tyrosine-protein phosphatase non-receptor type 1	1.5369e-05	4.81335	1.96216	0.292734
Q9H6R4	NOL6	Nucleolar protein 6	0.00011	3.95861	1.95923	0.292086
O43819	SCO2	Protein SCO2 homolog, mitochondrial	0.00016	3.79588	1.95807	0.291827
Q14684	RRP1B	Ribosomal RNA processing protein 1 homolog B	0.00179	2.74715	1.95723	0.291641
P01033	TIMP1	Metalloproteinase inhibitor 1	0.00567	2.24642	1.95631	0.291438
Q14978	NOLC1	Nucleolar and coiled-body phosphoprotein 1	0.00038	3.42022	1.95489	0.291122
Q9Y3D3	RT16	28S ribosomal protein S16, mitochondrial	0.00375	2.42597	1.94649	0.289252
Q8IVS2	FABD	Malonyl-CoA-acyl carrier protein transacylase, mitochondrial	0.00159	2.7986	1.9382	0.287399
Q8NBJ4	GOLM1	Golgi membrane protein 1	1.9992e-07	6.69914	1.9359	0.286882
Q16762	THTR	Thiosulfate sulfurtransferase	0.00124	2.90658	1.93335	0.286312
Q9NX20	RM16	39S ribosomal protein L16, mitochondrial	0.00451	2.34582	1.91995	0.283289
P46087	NOP2	Probable 28S rRNA (cytosine(4447)-C(5))-methyltransferase	3.2501e-06	5.4881	1.91263	0.281631
O75955	FLOT1	Flotillin-1	1.6474e-05	4.7832	1.90966	0.280956
Q9H936	GHC1	Mitochondrial glutamate carrier 1	0.00134	2.8729	1.90547	0.280003
P24752	THIL	Acetyl-CoA acetyltransferase, mitochondrial	3.5396e-05	4.45105	1.89692	0.27805
P78316	NOP14	Nucleolar protein 14	0.00079	3.10237	1.89624	0.277893
Q96EY1	DNJA3	DnaJ homolog subfamily A member 3, mitochondrial	0.0019	2.72125	1.89414	0.277413
P49411	EFTU	Elongation factor Tu, mitochondrial	6.3988e-07	6.1939	1.8919	0.276898
Q9BSC4	NOL10	Nucleolar protein 10	0.0011	2.95861	1.88399	0.275078
Q9Y606	TRUA	tRNA pseudouridine synthase A	7.4819e-05	4.12599	1.88247	0.274727
Q03405	UPAR	Urokinase plasminogen activator surface receptor	0.0002	3.69897	1.87327	0.272599
P08134	RHOC	Rho-related GTP-binding protein RhoC	0.00043	3.36653	1.87013	0.271872
Q96I99	SUCB2	Succinate--CoA ligase [GDP-forming] subunit beta, mitochondrial	0.00023	3.63827	1.86967	0.271765
P31040	SDHA	Succinate dehydrogenase [ubiquinone] flavoprotein subunit, mitochondrial	8.4704e-06	5.0721	1.86957	0.271742
Q9UNE7	CHIP	E3 ubiquitin-protein ligase CHIP	0.00909	2.04144	1.86766	0.271298
P82933	RT09	28S ribosomal protein S9, mitochondrial	0.0007	3.1549	1.86671	0.271078
P23786	CPT2	Carnitine O-palmitoyltransferase 2, mitochondrial	0.00304	2.51713	1.86662	0.271055
Q9BPW8	NIPS1	Protein NipSnap homolog 1	0.00861	2.065	1.86351	0.270331
Q8NC54	KCT2	Keratinocyte-associated transmembrane protein 2	0.00162	2.79048	1.85934	0.269358
Q9NV06	DCA13	DDB1- and CUL4-associated factor 13	0.00233	2.63264	1.85883	0.26924
O95202	LETM1	Mitochondrial proton/calcium exchanger protein	0.00061	3.21467	1.85844	0.269148
Q9Y221	NIP7	60S ribosome subunit biogenesis protein NIP7 homolog	0.00015	3.82391	1.8554	0.268437
Q9NY61	AATF	Protein AATF	0.00348	2.45842	1.8525	0.267758
Q12788	TBL3	Transducin beta-like protein 3	0.00011	3.95861	1.85243	0.267741
Q96C19	EFHD2	EF-hand domain-containing protein D2	7.9875e-05	4.09759	1.85214	0.267673
P14324	FPPS	Farnesyl pyrophosphate synthase	6.427e-06	5.19199	1.85053	0.267295
Q99643	C560	Succinate dehydrogenase cytochrome b560 subunit, mitochondrial	0.00057	3.24413	1.84827	0.266766
Q7Z7L1	SLN11	Schlafen family member 11	0.0048	2.31876	1.84717	0.266506
Q92979	NEP1	Ribosomal RNA small subunit methyltransferase NEP1	0.00057	3.24413	1.83798	0.26434
P05067	A4	Amyloid-beta precursor protein	0.00029	3.5376	1.83782	0.264302
Q9UNQ2	DIM1	Probable dimethyladenosine transferase	0.00021	3.67778	1.83426	0.263461
Q9UBX3	DIC	Mitochondrial dicarboxylate carrier	0.00056	3.25181	1.83159	0.262827
Q96HS1	PGAM5	Serine/threonine-protein phosphatase PGAM5, mitochondrial	0.00458	2.33913	1.82948	0.262328
Q10570	CPSF1	Cleavage and polyadenylation specificity factor subunit 1	0.0006	3.22185	1.82771	0.261908
Q14108	SCRB2	Lysosome membrane protein 2	1.8663e-05	4.72902	1.82761	0.261883
P08648	ITA5	Integrin alpha-5	1.1447e-05	4.94131	1.82619	0.261545
Q02952	AKA12	A-kinase anchor protein 12	1.8977e-05	4.72177	1.82383	0.260983
Q15392	DHC24	Delta(24)-sterol reductase	2.8975e-06	5.53798	1.82382	0.260982
P00505	AATM	Aspartate aminotransferase, mitochondrial	2.0176e-07	6.69516	1.81601	0.259119
Q9HAV7	GRPE1	GrpE protein homolog 1, mitochondrial	0.00377	2.42366	1.8141	0.258661
Q53GQ0	DHB12	Very-long-chain 3-oxoacyl-CoA reductase	0.00068	3.16749	1.81277	0.258344
O75352	MPU1	Mannose-P-dolichol utilization defect 1 protein	1.1659e-05	4.93334	1.81042	0.25778
Q9Y3T9	NOC2L	Nucleolar complex protein 2 homolog	0.00583	2.23433	1.80957	0.257575
O60313	OPA1	Dynamin-like 120 kDa protein, mitochondrial	0.0003	3.52288	1.80224	0.255812
P11388	TOP2A	DNA topoisomerase 2-alpha	0.00045	3.34679	1.8012	0.255563
Q9NUJ1	ABHDA	Palmitoyl-protein thioesterase ABHD10, mitochondrial	0.00076	3.11919	1.80024	0.25533
O43395	PRPF3	U4/U6 small nuclear ribonucleoprotein Prp3	0.00031	3.50864	1.80022	0.255326

## Sheet: SWATH 2 - hBP-coc
Accession	Name	Group	p-value	-log10(p-value)	Fold Change	Log (Fold Change)
Q9H3K2	GHITM	Growth hormone-inducible transmembrane protein	3.3338e-06	5.47706	1.80204	0.255765
Q14807	KIF22	Kinesin-like protein KIF22	8.1309e-05	4.08986	1.8024	0.255852
P30837	AL1B1	Aldehyde dehydrogenase X, mitochondrial	6.9939e-07	6.15528	1.80432	0.256313
O75955	FLOT1	Flotillin-1	1.349e-06	5.86999	1.80568	0.256641
Q96CM8	ACSF2	Medium-chain acyl-CoA ligase ACSF2, mitochondrial	0.00081	3.09151	1.8083	0.257271
Q9P0S3	ORML1	ORM1-like protein 1	0.0048	2.31876	1.81109	0.257939
Q96EY7	PTCD3	Pentatricopeptide repeat domain-containing protein 3, mitochondrial	3.5394e-06	5.45107	1.8149	0.258853
Q15007	FL2D	Pre-mRNA-splicing regulator WTAP	0.00039	3.40894	1.81857	0.25973
Q9P2I0	CPSF2	Cleavage and polyadenylation specificity factor subunit 2	0.00111	2.95468	1.8202	0.26012
P31040	SDHA	Succinate dehydrogenase [ubiquinone] flavoprotein subunit, mitochondrial	1.7767e-06	5.75039	1.82186	0.260514
O75691	UTP20	Small subunit processome component 20 homolog	0.00224	2.64975	1.82386	0.260991
Q9NSE4	SYIM	Isoleucine--tRNA ligase, mitochondrial	2.29e-07	6.64016	1.82482	0.26122
P08134	RHOC	Rho-related GTP-binding protein RhoC	8.0154e-06	5.09607	1.8263	0.261573
Q08170	SRSF4	Serine/arginine-rich splicing factor 4	3.3962e-06	5.46901	1.82659	0.261642
P10412	H14	Histone H1.4	2.556e-05	4.59244	1.82928	0.26228
P51553	IDH3G	Isocitrate dehydrogenase [NAD] subunit gamma, mitochondrial	0.00026	3.58503	1.83147	0.2628
Q53GQ0	DHB12	Very-long-chain 3-oxoacyl-CoA reductase	3.7522e-08	7.42571	1.83312	0.263191
Q08722	CD47	Leukocyte surface antigen CD47	0.00015	3.82391	1.83878	0.26453
P01034	CYTC	Cystatin-C	2.2333e-05	4.65105	1.84099	0.265052
P14324	FPPS	Farnesyl pyrophosphate synthase	1.7563e-07	6.7554	1.84375	0.265702
P53007	TXTP	Tricarboxylate transport protein, mitochondrial	3.6246e-07	6.44074	1.844	0.265761
Q14108	SCRB2	Lysosome membrane protein 2	3.0236e-07	6.51948	1.85027	0.267235
P30536	TSPO	Translocator protein	4.943e-06	5.30601	1.8526	0.267781
P82933	RT09	28S ribosomal protein S9, mitochondrial	0.0005	3.30103	1.85459	0.268249
Q9Y6N5	SQOR	Sulfide:quinone oxidoreductase, mitochondrial	2.3965e-06	5.62042	1.85515	0.26838
Q99986	VRK1	Serine/threonine-protein kinase VRK1	0.00306	2.51428	1.86125	0.269804
Q9UGN5	PARP2	Poly [ADP-ribose] polymerase 2	0.00904	2.04383	1.8613	0.269817
Q5T200	ZC3HD	Zinc finger CCCH domain-containing protein 13	0.00032	3.49485	1.86181	0.269934
P49411	EFTU	Elongation factor Tu, mitochondrial	4.8893e-10	9.31075	1.86244	0.270082
P46087	NOP2	Probable 28S rRNA (cytosine(4447)-C(5))-methyltransferase	4.5033e-08	7.34647	1.86494	0.270666
Q12788	TBL3	Transducin beta-like protein 3	6.3003e-05	4.20064	1.87385	0.272735
Q13907	IDI1	Isopentenyl-diphosphate Delta-isomerase 1	2.954e-06	5.52959	1.87778	0.273645
Q9Y2R4	DDX52	Probable ATP-dependent RNA helicase DDX52	0.00074	3.13077	1.87809	0.273717
P30405	PPIF	Peptidyl-prolyl cis-trans isomerase F, mitochondrial	2.2302e-05	4.65166	1.88035	0.274238
P24752	THIL	Acetyl-CoA acetyltransferase, mitochondrial	2.2457e-09	8.64865	1.88284	0.274813
P53634	CATC	Dipeptidyl peptidase 1	3.9499e-06	5.40341	1.88432	0.275154
Q9BUB7	TMM70	Transmembrane protein 70, mitochondrial	0.00075	3.12494	1.89273	0.277089
O60313	OPA1	Dynamin-like 120 kDa protein, mitochondrial	2.9317e-07	6.53288	1.89587	0.277808
Q96PD2	DCBD2	Discoidin, CUB and LCCL domain-containing protein 2	6.9782e-05	4.15626	1.89799	0.278295
Q16363	LAMA4	Laminin subunit alpha-4	0.00051	3.29243	1.89935	0.278604
Q9BSC4	NOL10	Nucleolar protein 10	2.5815e-08	7.58813	1.90585	0.28009
O95202	LETM1	Mitochondrial proton/calcium exchanger protein	1.6337e-08	7.78683	1.91031	0.281105
Q15392	DHC24	Delta(24)-sterol reductase	1.8815e-06	5.7255	1.91568	0.282324
P57088	TMM33	Transmembrane protein 33	5.7445e-05	4.24075	1.91835	0.282928
Q9UJV9	DDX41	Probable ATP-dependent RNA helicase DDX41	0.00211	2.67572	1.91893	0.28306
P51398	RT29	28S ribosomal protein S29, mitochondrial	1.3536e-05	4.86851	1.91898	0.283071
Q9NR30	DDX21	Nucleolar RNA helicase 2	1.0271e-09	8.98839	1.92373	0.284143
Q96I99	SUCB2	Succinate--CoA ligase [GDP-forming] subunit beta, mitochondrial	1.1511e-05	4.93889	1.92534	0.284507
O75477	ERLN1	Erlin-1	3.4762e-06	5.4589	1.928	0.285107
P01033	TIMP1	Metalloproteinase inhibitor 1	0.00554	2.25649	1.92917	0.285371
P38571	LICH	Lysosomal acid lipase/cholesteryl ester hydrolase	0.00377	2.42366	1.93099	0.28578
Q9Y3E0	GOT1B	Vesicle transport protein GOT1B	0.0015	2.82391	1.93511	0.286705
O75976	CBPD	Carboxypeptidase D	0.00018	3.74473	1.93647	0.28701
Q53H12	AGK	Acylglycerol kinase, mitochondrial	0.00323	2.4908	1.94166	0.288174
Q96C36	P5CR2	Pyrroline-5-carboxylate reductase 2	0.00079	3.10237	1.94939	0.289898
P00505	AATM	Aspartate aminotransferase, mitochondrial	4.6781e-10	9.32993	1.95337	0.290784
Q9HBH5	RDH14	Retinol dehydrogenase 14	6.0361e-05	4.21924	1.95709	0.291611
Q6ZRP7	QSOX2	Sulfhydryl oxidase 2	2.5941e-06	5.58601	1.95925	0.29209
Q9Y676	RT18B	28S ribosomal protein S18b, mitochondrial	1.0762e-06	5.96811	1.96433	0.293215
Q9Y399	RT02	28S ribosomal protein S2, mitochondrial	0.00126	2.89963	1.96824	0.294078
Q13085	ACACA	Acetyl-CoA carboxylase 1	0.00864	2.06349	1.96831	0.294094
P00167	CYB5	Cytochrome b5	2.885e-06	5.53985	1.97129	0.29475
P50213	IDH3A	Isocitrate dehydrogenase [NAD] subunit alpha, mitochondrial	2.3938e-06	5.62091	1.97231	0.294975
Q14978	NOLC1	Nucleolar and coiled-body phosphoprotein 1	2.8676e-05	4.54248	1.97658	0.295915
Q13595	TRA2A	Transformer-2 protein homolog alpha	2.3523e-06	5.62851	1.98458	0.297669
O00560	SDCB1	Syntenin-1	7.8972e-08	7.10253	1.98747	0.298301
Q9BQ69	MACD1	ADP-ribose glycohydrolase MACROD1	0.00034	3.46852	1.99272	0.299447
P10515	ODP2	Dihydrolipoyllysine-residue acetyltransferase component of pyruvate dehydrogenase complex, mitochondrial	5.846e-06	5.23314	1.99823	0.300646
Q96EL3	RM53	39S ribosomal protein L53, mitochondrial	1.3912e-05	4.85661	2.00583	0.302293
P10809	CH60	60 kDa heat shock protein, mitochondrial	5.4709e-09	8.26194	2.0067	0.302481
O75616	ERAL1	GTPase Era, mitochondrial	3.9479e-06	5.40363	2.01611	0.304513
Q9H6R4	NOL6	Nucleolar protein 6	4.5483e-05	4.34215	2.02953	0.307396
Q9NYP7	ELOV5	Elongation of very long chain fatty acids protein 5	2.4301e-05	4.61438	2.03016	0.30753
O14874	BCKD	[3-methyl-2-oxobutanoate dehydrogenase [lipoamide]] kinase, mitochondrial	6.5143e-05	4.18613	2.0307	0.307646
Q9BQ39	DDX50	ATP-dependent RNA helicase DDX50	3.602e-06	5.44346	2.0332	0.308179
Q9Y3E5	PTH2	Peptidyl-tRNA hydrolase 2, mitochondrial	2.0977e-07	6.67826	2.04335	0.310343
P08574	CY1	Cytochrome c1, heme protein, mitochondrial	0.00017	3.76955	2.04733	0.311189
O95573	ACSL3	Long-chain-fatty-acid--CoA ligase 3	3.5692e-08	7.44743	2.05008	0.31177
Q15269	PWP2	Periodic tryptophan protein 2 homolog	7.5226e-06	5.12363	2.05297	0.312383
Q15599	NHRF2	Na(+)/H(+) exchange regulatory cofactor NHE-RF2	0.00216	2.66555	2.05779	0.313401
P13473	LAMP2	Lysosome-associated membrane glycoprotein 2	7.1e-06	5.14874	2.06724	0.315391
Q9Y2H6	FND3A	Fibronectin type-III domain-containing protein 3A	0.00647	2.1891	2.06812	0.315576
Q02952	AKA12	A-kinase anchor protein 12	2.015e-07	6.69572	2.07654	0.31734
P29279	CCN2	CCN family member 2	1.5092e-06	5.82125	2.07684	0.317402
Q9UJZ1	STML2	Stomatin-like protein 2, mitochondrial	2.2563e-09	8.6466	2.07756	0.317554
Q92930	RAB8B	Ras-related protein Rab-8B	0.00053	3.27572	2.0789	0.317833
Q12929	EPS8	Epidermal growth factor receptor kinase substrate 8	2.3723e-05	4.62483	2.08807	0.319744
P17096	HMGA1	High mobility group protein HMG-I/HMG-Y	4.8309e-06	5.31597	2.09925	0.322064
Q9Y5J1	UTP18	U3 small nucleolar RNA-associated protein 18 homolog	2.3859e-06	5.62235	2.10049	0.322321
Q8IVS2	FABD	Malonyl-CoA-acyl carrier protein transacylase, mitochondrial	1.7801e-05	4.74956	2.1131	0.32492
Q96HS1	PGAM5	Serine/threonine-protein phosphatase PGAM5, mitochondrial	3.7593e-06	5.42489	2.11971	0.326277
Q9Y3A4	RRP7A	Ribosomal RNA-processing protein 7 homolog A	0.0006	3.22185	2.12168	0.326679
Q99643	C560	Succinate dehydrogenase cytochrome b560 subunit, mitochondrial	1.3932e-05	4.85599	2.12215	0.326776
Q9H2U2	IPYR2	Inorganic pyrophosphatase 2, mitochondrial	2.2371e-07	6.65031	2.12828	0.328029
Q13740	CD166	CD166 antigen	1.0561e-08	7.97629	2.13173	0.328731
P28062	PSB8	Proteasome subunit beta type-8	0.00075	3.12494	2.13979	0.330372
P37268	FDFT	Squalene synthase	1.7499e-05	4.75699	2.14555	0.331538
Q02218	ODO1	2-oxoglutarate dehydrogenase, mitochondrial	3.2447e-08	7.48883	2.14753	0.331939
P02794	FRIH	Ferritin heavy chain	3.0711e-05	4.51271	2.151	0.33264
Q9UNX4	WDR3	WD repeat-containing protein 3	6.8059e-05	4.16711	2.15302	0.333048
P15151	PVR	Poliovirus receptor	3.1661e-10	9.49948	2.16007	0.334468
P61604	CH10	10 kDa heat shock protein, mitochondrial	6.159e-08	7.21049	2.16307	0.335071
Q16762	THTR	Thiosulfate sulfurtransferase	4.3916e-07	6.35738	2.17332	0.337124
Q15738	NSDHL	Sterol-4-alpha-carboxylate 3-dehydrogenase, decarboxylating	9.1684e-05	4.03771	2.18015	0.338487
Q9Y221	NIP7	60S ribosome subunit biogenesis protein NIP7 homolog	9.5904e-06	5.01816	2.18175	0.338806
P00367	DHE3	Glutamate dehydrogenase 1, mitochondrial	3.4991e-09	8.45604	2.18338	0.339128
Q9UDW1	QCR9	Cytochrome b-c1 complex subunit 9	5.8202e-05	4.23506	2.18859	0.340165
Q07021	C1QBP	Complement component 1 Q subcomponent-binding protein, mitochondrial	6.1973e-07	6.2078	2.19016	0.340475
Q9BSH4	TACO1	Translational activator of cytochrome c oxidase 1	0.00028	3.55284	2.2119	0.344765
Q8WTV0	SCRB1	Scavenger receptor class B member 1	0.00438	2.35853	2.21698	0.345761
Q14684	RRP1B	Ribosomal RNA processing protein 1 homolog B	9.1486e-05	4.03865	2.23342	0.34897
Q9Y697	NFS1	Cysteine desulfurase, mitochondrial	0.00042	3.37675	2.23411	0.349104
P08962	CD63	CD63 antigen	4.6326e-06	5.33418	2.24139	0.350518
Q9H8H0	NOL11	Nucleolar protein 11	0.00121	2.91721	2.25816	0.353754
Q9Y3A6	TMED5	Transmembrane emp24 domain-containing protein 5	3.5449e-05	4.4504	2.25867	0.353853
Q13206	DDX10	Probable ATP-dependent RNA helicase DDX10	0.00028	3.55284	2.27618	0.357207
P42785	PCP	Lysosomal Pro-X carboxypeptidase	8.3864e-06	5.07642	2.28518	0.35892
P60602	ROMO1	Reactive oxygen species modulator 1	8.3202e-06	5.07987	2.28673	0.359214
P31431	SDC4	Syndecan-4	0.00403	2.39469	2.31062	0.363728
P02792	FRIL	Ferritin light chain	4.2383e-06	5.37281	2.32329	0.366104
Q15125	EBP	3-beta-hydroxysteroid-Delta(8),Delta(7)-isomerase	4.602e-06	5.33705	2.35206	0.371448
Q12931	TRAP1	Heat shock protein 75 kDa, mitochondrial	2.5747e-10	9.58927	2.36664	0.374131
Q9NZ45	CISD1	CDGSH iron-sulfur domain-containing protein 1	1.1661e-10	9.93326	2.37735	0.376093
Q9BV79	MECR	Enoyl-[acyl-carrier-protein] reductase, mitochondrial	3.2857e-06	5.48337	2.38217	0.376972
Q9H0B6	KLC2	Kinesin light chain 2	0.00665	2.17718	2.40257	0.380675
Q03405	UPAR	Urokinase plasminogen activator surface receptor	0.00015	3.82391	2.40276	0.380711
Q9UNN8	EPCR	Endothelial protein C receptor	0.00268	2.57187	2.41734	0.383338
Q9H078	CLPB	Caseinolytic peptidase B protein homolog	0.00315	2.50169	2.43029	0.385658
P11387	TOP1	DNA topoisomerase 1	7.2913e-10	9.1372	2.43099	0.385783
O15118	NPC1	NPC intracellular cholesterol transporter 1	2.0601e-05	4.68611	2.44499	0.388277
O43819	SCO2	Protein SCO2 homolog, mitochondrial	0.00338	2.47108	2.45661	0.390336
Q9NX58	LYAR	Cell growth-regulating nucleolar protein	1.2734e-07	6.89504	2.473	0.393225
O75521	ECI2	Enoyl-CoA delta isomerase 2	1.9179e-07	6.71717	2.49413	0.39692
Q9Y619	ORNT1	Mitochondrial ornithine transporter 1	0.00084	3.07572	2.51901	0.401229
O15091	MRPP3	Mitochondrial ribonuclease P catalytic subunit	0.00071	3.14874	2.52384	0.402062
P13612	ITA4	Integrin alpha-4	0.00036	3.4437	2.52556	0.402358
P14543	NID1	Nidogen-1	3.191e-06	5.49607	2.52923	0.402988
P21589	5NTD	5'-nucleotidase	4.414e-09	8.35517	2.53238	0.403529
O75600	KBL	2-amino-3-ketobutyrate coenzyme A ligase, mitochondrial	3.2422e-06	5.48916	2.5845	0.412376
Q8N4Q1	MIA40	Mitochondrial intermembrane space import and assembly protein 40	2.0194e-05	4.69478	2.59696	0.414465
Q7Z7K6	CENPV	Centromere protein V	1.8192e-06	5.74012	2.62946	0.419867
P05121	PAI1	Plasminogen activator inhibitor 1	5.2592e-09	8.27908	2.63458	0.420712
P49327	FAS	Fatty acid synthase	5.5931e-09	8.25235	2.64496	0.42242
Q9Y276	BCS1	Mitochondrial chaperone BCS1	2.1581e-05	4.66593	2.65069	0.423359
Q8TED0	UTP15	U3 small nucleolar RNA-associated protein 15 homolog	0.00121	2.91721	2.67054	0.426599
P11169	GTR3	Solute carrier family 2, facilitated glucose transporter member 3	0.00039	3.40894	2.70429	0.432053
Q9H936	GHC1	Mitochondrial glutamate carrier 1	0.00027	3.56864	2.70777	0.432612
Q6PI48	SYDM	Aspartate--tRNA ligase, mitochondrial	1.2904e-06	5.88928	2.71223	0.433326
P10301	RRAS	Ras-related protein R-Ras	3.1169e-07	6.50628	2.75367	0.439913
P51809	VAMP7	Vesicle-associated membrane protein 7	0.0053	2.27572	2.75401	0.439966
P36269	GGT5	Glutathione hydrolase 5 proenzyme	1.0151e-05	4.99349	2.75485	0.440099
Q92947	GCDH	Glutaryl-CoA dehydrogenase, mitochondrial	0.00095	3.02228	2.75842	0.44066
O95864	FADS2	Acyl-CoA 6-desaturase	1.4122e-06	5.8501	2.76928	0.442367
Q99720	SGMR1	Sigma non-opioid intracellular receptor 1	0.00564	2.24872	2.79134	0.445813
O94875	SRBS2	Sorbin and SH3 domain-containing protein 2	9.6619e-08	7.01494	2.79953	0.447085
P05067	A4	Amyloid-beta precursor protein	0.00042	3.37675	2.88261	0.459786
Q13501	SQSTM	Sequestosome-1	4.4622e-06	5.35045	2.92082	0.465505
Q709F0	ACD11	Acyl-CoA dehydrogenase family member 11	2.7844e-06	5.55527	2.98721	0.475265
O14746	TERT	Telomerase reverse transcriptase	3.4842e-05	4.4579	3.0029	0.47754
Q01628	IFM3	Interferon-induced transmembrane protein 3	2.425e-06	5.61529	3.07743	0.488188
Q9UBM7	DHCR7	7-dehydrocholesterol reductase	2.1419e-08	7.6692	3.14539	0.497675
P30519	HMOX2	Heme oxygenase 2	0.00029	3.5376	3.16705	0.500656
P01130	LDLR	Low-density lipoprotein receptor	4.1793e-05	4.3789	3.18322	0.502867
Q15800	MSMO1	Methylsterol monooxygenase 1	0.00312	2.50585	3.24078	0.510649
P56937	DHB7	3-keto-steroid reductase/17-beta-hydroxysteroid dehydrogenase 7	0.00028	3.55284	3.43216	0.535568
P52566	GDIR2	Rho GDP-dissociation inhibitor 2	1.9318e-06	5.71404	3.47511	0.540968
O00767	SCD	Stearoyl-CoA desaturase	1.7273e-05	4.76263	3.50034	0.54411
P00750	TPA	Tissue-type plasminogen activator	0.00069	3.16115	3.57527	0.553308
Q13451	FKBP5	Peptidyl-prolyl cis-trans isomerase FKBP5	5.7383e-06	5.24122	3.59555	0.555765
O00622	CCN1	CCN family member 1	6.2814e-09	8.20194	3.83487	0.583751
P35625	TIMP3	Metalloproteinase inhibitor 3	1.0495e-07	6.97902	4.28259	0.631706
O94919	ENDD1	Endonuclease domain-containing 1 protein	5.9094e-07	6.22846	4.58508	0.661347
Q8NFJ5	RAI3	Retinoic acid-induced protein 3	1.6934e-05	4.77124	4.90477	0.690618
P08572	CO4A2	Collagen alpha-2(IV) chain	5.5727e-08	7.25393	5.04242	0.702639
P43353	AL3B1	Aldehyde dehydrogenase family 3 member B1	1.3601e-05	4.86643	5.19233	0.715362
Q02338	BDH	D-beta-hydroxybutyrate dehydrogenase, mitochondrial	5.2363e-05	4.28098	5.58084	0.7467
Q9BTZ2	DHRS4	Dehydrogenase/reductase SDR family member 4	0.00783	2.10624	5.60598	0.748652
P49916	DNLI3	DNA ligase 3	9.9148e-09	8.00372	6.32061	0.800759
P21980	TGM2	Protein-glutamine gamma-glutamyltransferase 2	1.3748e-08	7.86176	7.42505	0.870699
P05362	ICAM1	Intercellular adhesion molecule 1	1.0033e-05	4.99857	7.57073	0.879138
Q13201	MMRN1	Multimerin-1	1.3599e-09	8.86649	8.26982	0.917496
P10768	ESTD	S-formylglutathione hydrolase	2.9708e-08	7.52713	8.87627	0.948231
O60637	TSN3	Tetraspanin-3	1.5994e-07	6.79604	10.644	1.0271
